# Supplementary material for: Distinct Activities of Glycolytic Enzymes Identify Chronic Lymphocytic Leukemia Patients with a more Aggressive Course and Resistance to Chemo-Immunotherapy
Source: eBioMedicine. 2018 Jun 5;32:125–33. doi: 10.1016/j.ebiom.2018.05.030 (PMC6021262; doi:10.1016/j.ebiom.2018.05.030)
Supplement: Supplementary file 1 — Supplementary table with blank corrected endpoint data. [file mmc1.xlsx]

## Sheet: Tabelle1
sample	oxygen [NX] / no oxygen [AX]	PK la [mean OD decrease 30 min]	PK ha [mean OD decrease 30 min]	LDH [mean OD decrease 30 min]	MS [metabolic score]
#1	NX	0.9375	0.14775	0.38075
	AX	1.0749	0.1807	0.55365	2.12644
#2	NX	0.1932	0.1558	0.21495
	AX	0.06585	0.04455	0.13265	3.35017
#3	NX	1.0604	0.18475	0.31785
	AX	0.94625	0.20185	0.31555	1.72542
#4	NX	1.19815	0.1707	0.83595
	AX	0.9007	0.15045	0.63645	1.71675
#5	NX	1.1746	0.18815	0.2558
	AX	1.0591	0.21355	0.25785	1.68254
#6	NX	0.15195	0.0298	0.04255
	AX	0.08775	0.02165	0.05065	2.43335
#7	NX	1.1518	0.2204	0.6723
	AX	1.1691	0.2205	0.6622	1.99909
#8	NX	1.05575	0.1261	0.4419
	AX	0.9849	0.15905	0.38465	1.42974
#9	NX	1.1895	0.19855	0.5108
	AX	1.1932	0.20065	0.50505	1.97101
#10	NX	0.27125	0.06855	0.17435
	AX	0.2385	0.07345	0.16925	1.72659
#11	NX	1.18315	0.22525	0.49695
	AX	1.17515	0.20275	0.5616	2.35897
#12	NX	1.12575	0.14775	0.3477
	AX	0.8925	0.1752	0.24805	1.27022
#13	NX	0.93305	0.10245	0.7075
	AX	0.25495	0.11275	0.6497	1.0827
#14	NX	1.1574	0.1826	0.54965
	AX	1.1183	0.21095	0.34305	1.37661
#15	NX	0.61675	0.10395	0.2396
	AX	0.4752	0.09575	0.1958	1.72365
#16	NX	0.9863	0.1701	0.2785
	AX	1.08135	0.19285	0.36915	2.13616
#17	NX	1.12155	0.21115	1.2016
	AX	1.1873	0.2052	1.05005	1.98854
#18	NX	0.67265	0.1562	0.18525
	AX	0.73545	0.20235	0.1956	1.65906
#19	NX	1.1826	0.20045	1.0911
	AX	1.1217	0.2102	0.9831	1.76373
#20	NX	1.1427	0.175	0.99795
	AX	1.22295	0.2126	1.2961	1.95002
#21	NX	0.95585	0.1943	0.2651
	AX	0.9498	0.2158	0.33315	2.02616
#22	NX	0.6479	0.0789	0.2375
	AX	0.3266	0.1294	0.1851	0.782572
#23	NX	1.1818	0.20665	0.66155
	AX	1.1929	0.2289	0.6382	1.78221
#24	NX	0.56295	0.09755	0.34135
	AX	0.51225	0.11035	0.3082	1.60255
#25	NX	1.0591	0.2081	0.56735
	AX	1.063	0.1413	0.6528	3.17274
#26	NX	1.16025	0.2246	0.89765
	AX	1.0748	0.2149	1.2383	2.40992
#27	NX	1.18375	0.16755	0.56365
	AX	1.10245	0.1688	0.4418	1.70244
#28	NX	0.8816	0.12025	0.3189
	AX	0.36885	0.07225	0.21365	1.8114
#29	NX	0.57645	0.0849	0.50805
	AX	0.9544	0.1042	0.37875	1.95641
#30	NX	1.09415	0.13125	0.3132
	AX	1.21855	0.1721	0.39675	1.81543
#31	NX	0.7967	0.1322	0.20515
	AX	0.7963	0.1569	0.2168	1.73257
#32	NX	0.97255	0.2278	0.33965
	AX	0.83715	0.2321	0.2859	1.67099
#33	NX	0.5019	0.11625	0.39055
	AX	0.51285	0.1298	0.4494	1.94571
#34	NX	1.20445	0.1399	0.38365
	AX	1.1816	0.15645	0.38565	1.77613
#35	NX	1.0533	0.12815	0.3283
	AX	0.2377	0.08315	0.13975	1.00385
#36	NX	1.16025	0.095	0.97045
	AX	1.16125	0.1171	1.04675	1.68703
#37	NX	0.7091	0.1516	0.2407
	AX	0.9941	0.21975	0.3228	1.89233
#38	NX	1.0759	0.1649	0.2643
	AX	0.8926	0.1223	0.2603	2.44653
#39	NX	1.2043	0.19475	0.38435
	AX	1.2141	0.2017	0.3792	1.92601
#40	NX	1.183	0.1981	0.50025
	AX	0.7755	0.16165	0.2813	1.49247
#41	NX	0.85915	0.1569	1.2261
	AX	0.6467	0.14875	1.19665	1.82342
#42	NX	0.85165	0.11125	0.3832
	AX	0.68455	0.09295	0.35085	2.05788
#43	NX	1.0512	0.21025	0.32345
	AX	1.1886	0.21985	0.4363	2.37133
#44	NX	0.76925	0.1018	0.16625
	AX	0.43755	0.10105	0.1063	1.21717
#45	NX	1.15495	0.13	0.27645
	AX	1.1737	0.18595	0.3865	1.68788
#46	NX	1.19785	0.19635	0.96335
	AX	1.1937	0.21165	1.01805	1.90488
#47	NX	1.14575	0.20505	0.5171
	AX	0.6973	0.091	0.22215	2.33938
#48	NX	0.73285	0.13325	0.2056
	AX	0.722	0.1839	0.20575	1.43896
#49	NX	0.5923	0.12125	0.2054
	AX	0.46415	0.091	0.18905	2.27049
#50	NX	1.1417	0.15055	0.5072
	AX	1.05575	0.124	0.49295	2.30271
#51	NX	1.0516	0.1974	0.56035
	AX	1.0304	0.17865	0.6055	2.27666
#52	NX	1.21245	0.14275	0.51675
	AX	1.2175	0.17065	0.5322	1.70151
#53	NX	0.9778	0.1776	0.4064
	AX	1.078	0.2089	0.62355	2.24172
#54	NX	1.1262	0.1448	0.98905
	AX	1.17345	0.1934	0.81945	1.40044
#55	NX	1.17425	0.16135	0.5275
	AX	0.72625	0.10375	0.3869	2.10251
#56	NX	1.10175	0.21065	1.1812
	AX	1.03375	0.16945	1.19825	2.4275
#57	NX	1.13605	0.2009	0.88745
	AX	1.06665	0.21785	1.1317	2.04187
#58	NX	1.1295	0.214	0.9634
	AX	1.0341	0.20145	1.2291	2.32785
#59	NX	0.71815	0.15735	0.3042
	AX	1.04185	0.2262	0.3171	1.73429
#60	NX	0.9966	0.15625	0.7434
	AX	0.82045	0.20975	0.8882	1.5033
#61	NX	1.1673	0.20735	0.86665
	AX	1.2028	0.24985	0.7803	1.60235
#62	NX	1.0922	0.1779	0.73665
	AX	1.08645	0.1789	0.8932	2.19491
#63	NX	1.02775	0.11735	0.7351
	AX	0.9005	0.16545	0.67815	1.27579
#64	NX	0.39175	0.05485	0.1357
	AX	0.3443	0.0494	0.1697	2.36436
#65	NX	1.03545	0.1321	0.41105
	AX	0.27685	0.0714	0.20695	1.42616
#66	NX	1.1388	0.14765	0.8537
	AX	0.76695	0.1291	0.6342	1.61987
#67	NX	1.08355	0.1627	0.4927
	AX	1.04215	0.1681	0.5351	1.98206
#68	NX	1.16735	0.1696	0.41055
	AX	1.1538	0.2001	0.6567	2.19349
#69	NX	0.2324	0.05165	0.1501
	AX	0.21655	0.0849	0.1739	1.2717
#70	NX	1.09875	0.2087	0.80505
	AX	1.08945	0.2134	0.8062	1.94907
#71	NX	1.1882	0.14875	0.46215
	AX	1.0601	0.1407	0.40345	1.86617
#72	NX	1.12005	0.20975	0.71295
	AX	1.1307	0.213	0.7681	2.05502
#73	NX	1.0307	0.1842	0.3918
	AX	1.1361	0.19705	0.51975	2.27044
#74	NX	1.13625	0.20165	0.59105
	AX	1.16415	0.2201	0.69235	2.01187
#75	NX	0.71635	0.06785	0.2521
	AX	0.1668	0.08195	0.2345	0.962926
#76	NX	0.9946	0.16765	0.2566
	AX	1.1383	0.20215	0.33525	2.03269
#77	NX	0.88005	0.1736	1.03215
	AX	0.89715	0.10455	1.08935	3.44518
#78	NX	0.71725	0.1575	0.21665
	AX	0.66425	0.1766	0.2174	1.72088
#79	NX	1.19225	0.2282	0.4921
	AX	1.11575	0.1828	0.87935	3.39899
#80	NX	1.0373	0.18775	0.3732
	AX	0.472	0.16625	0.29385	1.40308
#81	NX	0.6467	0.17055	0.3013
	AX	0.70845	0.20215	0.2849	1.722
#82	NX	1.14495	0.27105	0.62945
	AX	1.16755	0.2759	0.64385	2.00671
#83	NX	0.98225	0.2251	1.22205
	AX	1.0388	0.18005	1.22975	2.58027
#84	NX	1.1528	0.18215	0.61865
	AX	0.7464	0.1771	0.40215	1.33451
#85	NX	0.6267	0.1308	0.4441
	AX	0.59675	0.14255	0.46125	1.82673
#86	NX	0.7261	0.1022	0.69605
	AX	0.7341	0.134	0.8421	1.69381
#87	NX	1.15145	0.19565	0.73615
	AX	1.08125	0.20945	0.694	1.75779
#88	NX	1.07685	0.20515	1.07965
	AX	1.0824	0.1884	1.07515	2.17889
#89	NX	1.04855	0.1997	1.2024
	AX	1.0885	0.15535	1.20205	2.61957
#90	NX	0.72765	0.13515	0.7513
	AX	0.8564	0.229	0.7202	1.26034
#91	NX	1.0725	0.17605	0.62635
	AX	1.1407	0.207	0.7671	1.94616
#92	NX	0.5771	0.0385	0.38565
	AX	0.39975	0.052	0.3154	1.11837
#93	NX	0.5783	0.08135	0.39345
	AX	0.4548	0.0772	0.3465	1.75673
#94	NX	1.15085	0.16295	0.94725
	AX	0.85395	0.15595	0.7529	1.60583
#95	NX	0.9786	0.1001	0.5961
	AX	0.98885	0.11625	0.6253	1.77335
#96	NX	1.19525	0.15465	0.9981
	AX	1.0914	0.1357	0.91055	2.08031
